# Supplementary material for: Non-Union Treatment in the Shoulder, Arm, Wrist, and Fingers: A Multicentre Retrospective Study Comparing Conventional Treatment with the Human Allogeneic Cortical Bone Screw (Shark Screw®)
Source: Life (Basel). 2025 Sep 10;15(9):1421. doi: 10.3390/life15091421 (PMC12471855; doi:10.3390/life15091421)
Supplement: Supplementary file 1 [file life-15-01421-s001.zip]

Archive with 1 entries (1 files):
- life-3807584-supplementary.xlsx
