# Supplementary material for: Non-Union Treatment in the Shoulder, Arm, Wrist, and Fingers: A Multicentre Retrospective Study Comparing Conventional Treatment with the Human Allogeneic Cortical Bone Screw (Shark Screw®)
Source: Life (Basel). 2025 Sep 10;15(9):1421. doi: 10.3390/life15091421 (PMC12471855; doi:10.3390/life15091421)
Supplement: Supplementary file 1 [file life-15-01421-s001.zip › life-3807584-supplementary.xlsx]

## Sheet: Sheet1
upper extremity non-union treatment	BMI	Raucher	Diagnose	Lokalisation anatomisch	asept.	sept.	Shark Screw Ja/Nein	Shark Screw Beschreibung Wie viele, welche	sonstige Versorgung	zusätzliches Allograft/Autograft	Metall used/left in, additional to Shark Screw	Conventional group metal hardware use	metal removal after surgery	OP-Datum	last follow up	Union after XX weeks?	union yes/no	Arbeitsunfähigkeit (Wochen	Follow up days	Follow up weeks	co-morbiditäten	Komplikationen	Komplikationen welche	Pseudarthrose nach FX und Osteosynthese-OP	Pseudarthrose nach elekftivem Eingriff	Pseudarthrose nach Fraktur
KU1	28.7	n	Pseudarthrose nach Verplattung u Verschraubung	Epicond. Lat. Humeri	Ja		Ja	2x5,0, 1x 4,5		DBM	no	n/a	n/a	2022-02-11	2022-07-14	10	yes	12	153	21.8571	DM, TypII	nein		x
KU2	21.8	ja	Pseudarthrose nach Verplattung u Verschraubung	Radius	Ja		Ja	2x3,5		DBM	left in	n/a	12M	2020-10-16	2021-10-27	12	yes	4	376	53.7143	nein	nein		x
KU3	21.9	n	Pseudarthrose nach Verplattung u Verschraubung	Clavicula	Ja		Ja	2x3,5		no	no	n/a	no	2022-06-28	2023-02-02	12	yes	8	219	31.2857	nein	nein		x
KU4	22	n	Scaphoidpseudarthrose	Scaphoid	Ja		Ja	1x3,5		no	no	n/a	n/a	2021-11-19	2022-04-08	12	yes	12	140	20	nein	nein				x
KU5	29.7	n	Pseudarthrose n. DrahtAD des Daumen IP Gelenks	IP Daumen CP	Ja		Ja	1x4,0		no	no	n/a	n/a	2018-06-26	2020-03-05	12	yes	9	618	88.2857	mutilierende chronische Polyarthritis	nein			x
KU6	18.9	n	Pseudarthrose n. DrahtAD des Daumen IP Gelenks	IP Daumen CP	Ja		Ja	1x5,0		no	no	n/a	n/a	2017-09-12	2018-10-10	12	yes	12	393	56.1429	DM, TypII	nein			x
KU7	22.3	n	Scaphoidpseudarthrose	Scaphoid	Ja		Ja	1x3,5		no	no	n/a	n/a	2018-12-14	2021-10-14	8	yes	10	1035	147.857	nein	nein				x
KU8	28.7	ja	STT Pseudarthrose	STT-Pseudarthrose	Ja		Ja	2x3,5		no	no	n/a	n/a	2010-12-14	2012-01-17	8	yes	8	399	57	nein	nein			x
KU9	22.6	n	Pseudarthrose nach Latarjet OP	Shoulder (Latarjet)	Ja		Ja	1x4,0		no	no	n/a	n/a	2020-03-02	2022-01-12	8	yes	6	681	97.2857	nein	nein			x
KU10	25	ja	z.n. Verplattung MC-FX IV	MCP 2	Ja		Ja	1x5,0 diver		DBM+allogener tricort. Span	no	n/a	n/a	2020-02-28	2020-05-05	9	yes	9	67	9.57143	nein	nein		x
KU11	27	n	Pseudarth. IP Daumengelenk	IP Daumen CP	Ja		Ja	1x4,0		no	no	n/a	n/a	2017-05-05	2018-05-09	8	yes	9	369	52.7143	DM, TypII	nein				x
KU12	23	n	Pseudarthrose MCP2 Gelenk	MCP 2	Ja		Ja	1x5,0		DBM	no	n/a	n/a	2019-02-19	2021-03-24	16	yes	18	764	109.143	CP, DM	nein				x
KU13	24.5	n	Pseudarthrose Handgelenk	Handgelenk	Ja		Ja	1x5,0diver, 2x4,0 1x4,5		DBM	no	n/a	n/a	2021-01-29	2022-05-04	12	yes	15	460	65.7143	CP	nein			x
KU14	21.5	n	Scaphoidpseudarthrose	Scaphoid	Ja		Ja	1x4,5		DBM	no	n/a	n/a	2023-02-10	2023-09-20	16	yes	16	222	31.7143	nein	nein		x
KU15	22.8	n	OA Pseudarthrose mittlerer Schaft	Humerus	Ja		Ja	3x3,5		DBM	left in	n/a	n/a	2023-04-04	2023-12-04	7	yes	6	244	34.86	nein	nein		x
EU1	24.9445	n	Pseudoarthrose	Scaphoid	Ja		Nein		Resektion nekr. Prox Kahnbeinpol,Entfernung der HCS Schraube, LFC Span microvask gestielt von kontralat. 2x 1,4mm Bohrdrahtfixierung 14.02.22: Bohrdrahtwechsel bei Überlänge	LFC Span microvask gestielt von kontralat.	n/a	Bohrdraht	ja, 1a später	2021-10-28	2023-07-04	52	yes	52	614	87.7143	nein	nein		x
EU2	19.563	n	Pseudarthrose	Scaphoid	Ja		Nein		Pseudoarthroseausräumung, Beckenkammspongiosa ipsilat 1,8 HBS Schraube Fa KLS Martin,	Iliac Crest	n/a	Schraube	ja,1a später	2019-04-11	2020-09-01	26	yes	21	509	72.7143	allerg Asthma bronch.	nein				x
EU3	24.968	n	Pseudarthrose	Clavicula	Ja		Nein		Pseudoarthroseausräumung, einfalzen kortikospong. Beckenkammspan, Plattenosteosynthese Arthrex platte ar- 2651cr	Iliac Crest	n/a	Platte	ja 1,5a Später	2019-05-20	2021-12-18	30	yes	36	943	134.714	allerg. Asthma bronch	nein				x
EU4	25.2493	ja	Pseudoarthrose	Clavicula	Ja		Nein		Pseudoarthrosenausräumung lat Clav. Hackenplatte 2,7/12mm kurz	no	n/a	Platte	ja 1/2a später	2022-07-04	2022-12-04	17	yes	16	153	21.8571	nein	nein				x
EU5	27.1706	ja	Pseudarthrose nach Osteomyelitis	Clavicula	Nein	Ja	Nein		Pseudoarthrosausräumung,gefäßgestielter MFC Span,8-Loch lat Claviculaplatte FA Arthrex und 1,5 Cortikalisschrauben Fa Medartis; Hakenplatte Fa Synthes 2,7mm	gefäßgestielter MFC Span	n/a	Platte	nein	2019-07-11	2020-12-15	74	yes	12	523	74.7143	DMII, art Hypertonie	nein				x
EU6	23.5102	ja	Pseudarthrose	Radius	Ja		Nein		Pseudoarthrosenanfrischung, Spongiosaplastik vom Femurkondyl+osseoperiostaler MFC Span ipsilat. 04.11.20: Schraubentausch und ESWT	Spongiosaplastik vom Femurkondyl+osseoperiostaler MFC Span ipsilat.	n/a	Schraube	nein	2020-01-30	2021-06-15	78	yes	16	502	71.7143	nein	ja	Schraubenlockerung			x
EU7	16.8475	ja	Pseudoarthrose +in Fehlstellung ausgeheilte distale Speiche: Pseudoarthrosestabilisierung	Ulna	Ja		Ja	Pseudoarthrosenstabilisierung mit 4,0mm Shark Screw distale Speiche, UHP Prothese bei Ulnavorschub		no	prothese	n/a	nein	2021-04-21	2021-06-21	9	yes	10	61	8.71429	COPD III, chron. Nikotinabusus, Adeno Ca	nein				x
EU8	29.1749	n	Pseudoarhtrose nach Fingerendgelenksarthrodesen	DIP2,3,4 links	Ja		Ja	Re-osteosynthese mit 3,5 Shark Screw Mittelfinger und Ringfinger li		no	no	n/a	n/a	2021-01-20	2021-07-20	26	yes	24	181	25.8571	TVT 2012,offenes Foramen ovale, art Hypertonus, Osteoporose, chron. Asthma bronch.	Ja	fehlende knöcherne Durchbauung mit Titanschrauben		x
EU9	29.1749	n	Pseudoarhtrose nach Fingerendgelenksarthrodesen	DIP2,3,5 rechts	Ja		Ja	Re-osteosynthese mit Shark 3.5mm Screw 2,3 re		no	no	n/a	n/a	2021-06-21	2021-12-21	26	yes	24	183	26.1429	nein	nein			x
EU10	21.5645	ja	Pseudoarthrose nach Trümmerfraktur	PIP3	Ja		Nein		Osteotomie Ringfingermittelglied,Minifixateur	no	n/a	Minifixateur	ja,6 Wochen	2020-02-27	2020-04-27	7	yes	8	60	8.57143	nein	nein		x
EU11	24.3025	n	Pseudarthrose	Scaphoid	Ja		Nein		Pseudoarthroseausräumung, LFC Span ipsilat. 2xBohrdraht	LFC Span ipsilat	n/a	Bohrdraht	ja, knapp 2a	2017-03-27	2019-05-21		no	12	785	112.143	nein	ja	Osteonekrose prox Pol			x
EU12	30.3461	n	Pseudarthrose	Scaphoid	Ja		Ja	2xige ESWT, Met ex Platte,3,5mm Shark screw		no	no	n/a	n/a	2021-01-13	2021-06-02		partiell	16	140	20	nein	nein		x
EU13	18.662	n	Pseudarthrose	Ulna	Ja		Nein		Tausch von 3 prox Kopfverriegulungsschrauben prox Elle +einzeitige Extrakorporale Stoßwellentherapie (ESWT).	no	n/a	Schraube	nein	2021-11-25	2023-02-01		partiell	52	433	61.8571	nein	nein		x
EU14	23.5304	ja	Pseudarthrose	Humerus	Ja		Nein		4.0 kan Schraube Fa Stryker Pseudoarthroseanfrischung+Verschraubung	no	n/a	Schraube	ja, nach 16 wochen	2021-10-01	2022-02-27	26	yes	28	149	21.2857	nein	nein				x
EU15	42.9688	n	Pseudarthrose	Rsl	Ja		Nein		Handgelenksendoprothese freedom-integra, Resektion ellenkopf	no	n/a	prothese	nein	2021-09-06	2023-11-15		no		800	114.286	Lupus erythematodes	nein			x
EU16	36.39	ja	Pseudarthrose	Humerus	Ja		Ja	1x 4mm, 1x 4,5 mm		no	DCP 9-Lochplatte	n/a	nein	2023-02-06	2024-02-06	12	yes	12	365	52.1429	art. Hypertonus, Varikose, BPH	nein		x
